# Supplementary material for: New Non-Fullerene Acceptor with Extended Conjugation of Cyclopenta [2,1-b:3,4-b’] Dithiophene for Organic Solar Cells
Source: Molecules. 2022 Nov 6;27(21):7615. doi: 10.3390/molecules27217615 (PMC9658291; doi:10.3390/molecules27217615)
Supplement: Supplementary file 1 [file molecules-27-07615-s001.zip]

Archive with 1 entries (1 files):
- molecules-2023305-supplementary.pdf
